# Supplementary material for: Sinking of microbial-associated microplastics in natural waters
Source: PLoS One. 2020 Feb 3;15(2):e0228209. doi: 10.1371/journal.pone.0228209 (PMC6996825; doi:10.1371/journal.pone.0228209)
Supplement: S1 Table — (XLSX) [file pone.0228209.s003.xlsx]

## Sheet: Table S3
Supplementary Information for Sinking of microbial-associated microplastics in natural waters
by Thu Ha Nguyen, Fiona H. M. Tang, Federico Maggi
S1 Table. Size, biological fraction, and settling velocity of MP aggregates.
Aggregate name	Size L (μm)	Biological fraction fb (-)	Settling velocity v (mm/s)
F_20181016_1139_T0005_1_floc_4	426.25	0.0523912	3.10879
F_20181016_1144_T0007_2_floc_6	772.75	0.108441	3.72567
F_20181016_1144_T0008_2_floc_3	434.5	0.04277	2.29098
F_20181016_1158_T0010_1_floc_4	899.25	0.538906	2.22845
F_20181016_1203_T0004_1_floc_6	654.5	0.670591	0.898079
F_20181016_1203_T0008_1_floc_7	332.75	0.0258246	2.15246
F_20181016_1203_T0009_1_floc_5	286	0.0716448	0.997811
F_20181016_1203_T0013_1_floc_4	305.25	0.0510494	1.04778
F_20181016_1203_T0018_2_floc_2	841.5	0.270926	2.58094
F_20181016_1203_T0020_2_floc_2	871.75	0.585008	1.83906
F_20181016_1216_T0009_1_floc_9	376.75	0.0286643	3.17503
F_20181016_1216_T0009_2_floc_7	319	0.0315216	2.25963
F_20181016_1221_T0015_1_floc_10	547.25	0.0308156	1.98747
F_20181016_1221_T0015_1_floc_9	407	0.434173	1.97922
F_20181016_1221_T0016_1_floc_7	756.25	0.355262	1.58486
F_20181016_1221_T0028_1_floc_7	745.25	0.742946	0.536834
F_20181016_1226_T0008_1_floc_7	495	0.420312	0.693011
F_20181016_1226_T0011_1_floc_10	409.75	0.104503	1.9408
F_20181016_1226_T0011_1_floc_8	495	0.191077	1.45354
F_20181016_1226_T0011_2_floc_8	522.5	0.570607	1.23881
F_20181016_1235_T0005_1_floc_8	71.5	0.948235	0.0412858
F_20181016_1235_T0017_2_floc_7	640.75	0.257443	1.20594
F_20181016_1240_T0007_2_floc_5	624.25	0.430877	1.83307
F_20181016_1240_T0019_1_floc_9	574.75	0.195302	1.00945
F_20181016_1245_T0006_1_floc_8	533.5	0.0635807	2.97685
F_20181016_1245_T0011_2_floc_10	902	0.452385	1.78941
F_20181016_1254_T0007_2_floc_9	426.25	0.0993871	1.33639
F_20181016_1254_T0025_1_floc_10	712.25	0.463375	2.66834
F_20181016_1254_T0025_2_floc_12	233.75	0.0511577	1.25182
F_20181016_1259_T0009_1_floc_7	404.25	0.0404319	2.21922
F_20181016_1304_T0006_2_floc_1	855.25	0.157129	1.91281
F_20181016_1304_T0026_2_floc_1	1166	0.683894	2.11419
F_20181016_1313_T0012_1_floc_2	371.25	0.0808646	1.13263
F_20181016_1313_T0015_2_floc_1	852.5	0.739088	0.905689
F_20181016_1313_T0025_2_floc_2	957	0.825281	1.70854
F_20181016_1318_T0012_2_floc_1	434.5	0.0732681	1.65509
F_20181016_1323_T0007_2_floc_1	1454.75	0.500735	2.9952
F_20181016_1323_T0009_2_floc_1	550	0.164527	1.05633
F_20181016_1323_T0017_1_floc_1	288.75	0.0293985	1.35474
F_20181016_1323_T0024_2_floc_1	426.25	0.275451	1.87309
F_20181016_1332_T0014_1_floc_3	522.5	0.112485	1.36961
F_20181016_1332_T0023_2_floc_2	910.25	0.999407	0.503702
F_20181016_1332_T0024_1_floc_3	616	0.99172	0.553082
F_20181016_1337_T0007_1_floc_1	473	0.25612	1.26275
F_20181016_1337_T0018_1_floc_1	415.25	0.120181	1.1557
F_20181016_1337_T0020_1_floc_1	682	0.296899	1.829
F_20181016_1337_T0022_1_floc_1	393.25	0.0978734	1.39537
F_20181016_1337_T0022_1_floc_2	918.5	0.612645	1.35409
F_20181016_1342_T0010_1_floc_2	429	0.0553492	0.89924
F_20181016_1342_T0010_2_floc_1	297	0.244857	0.692992
F_20181016_1342_T0011_1_floc_1	717.75	0.313068	3.67721
F_20181016_1342_T0012_1_floc_1	563.75	0.0509115	1.94295
F_20181016_1342_T0031_1_floc_1	1149.5	0.685696	1.13623
F_20181016_1351_T0005_2_floc_2	528	0.0544481	1.48616
F_20181016_1351_T0012_2_floc_2	547.25	0.0904769	1.55125
F_20181016_1351_T0013_2_floc_1	464.75	0.0521746	1.67671
F_20181016_1351_T0013_2_floc_2	272.25	0.0126603	1.89146
F_20181016_1351_T0014_1_floc_1	420.75	0.150358	0.693812
F_20181016_1351_T0019_1_floc_1	635.25	0.895932	0.899213
F_20181016_1356_T0010_2_floc_1	616	0.157137	2.67263
F_20181016_1356_T0017_1_floc_3	750.75	0.658405	1.19515
F_20181016_1410_T0006_2_floc_1	467.5	0.0422687	1.43568
F_20181016_1410_T0011_1_floc_4	222.75	0.178238	0.429562
F_20181016_1410_T0016_2_floc_1	800.25	0.218716	2.49357
F_20181016_1415_T0008_1_floc_2	308	0.418467	0.627057
F_20181016_1415_T0011_2_floc_2	495	0.301392	1.78349
F_20181016_1415_T0020_2_floc_2	363	0.0344151	1.10507
F_20181016_1420_T0007_2_floc_1	376.75	0.0296142	1.91099
F_20181016_1420_T0011_1_floc_3	1427.25	0.727187	2.42158
F_20181016_1420_T0017_2_floc_2	294.25	0.059924	1.28839
F_20181016_1420_T0022_1_floc_1	640.75	0.964186	0.906965
F_20181016_1420_T0026_1_floc_2	357.5	0.0470331	0.652162
F_20181016_1429_T0012_2_floc_2	695.75	0.0794572	2.29983
F_20181016_1429_T0014_2_floc_2	715	0.523528	0.851038
F_20181016_1429_T0017_2_floc_2	709.5	0.65426	0.709405
F_20181016_1434_T0007_1_floc_1	607.75	0.0287789	1.35746
F_20181016_1434_T0010_1_floc_2	841.5	0.880938	0.328368
F_20181016_1434_T0011_1_floc_4	478.5	0.757032	0.48659
F_20181016_1434_T0032_1_floc_1	649	0.976012	0.652134
F_20181016_1440_T0006_1_floc_1	470.25	0.205723	1.46259
F_20181016_1440_T0019_2_floc_2	478.5	0.0310488	1.25578
F_20181016_1449_T0005_2_floc_1	418	0.184111	1.52699
F_20181016_1449_T0008_1_floc_1	742.5	0.297987	2.40131
F_20181016_1449_T0010_2_floc_1	489.5	0.045916	1.77204
F_20181016_1449_T0024_1_floc_1	225.5	0.0240539	0.148589
F_20181016_1454_T0010_1_floc_2	668.25	0.309013	1.65847
F_20181016_1454_T0021_1_floc_2	489.5	0.335118	1.0894
F_20181016_1459_T0011_1_floc_2	112.75	0.926326	0.305308
F_20181016_1459_T0022_2_floc_3	387.75	0.220442	1.03802
F_20181016_1459_T0024_1_floc_3	896.5	0.791865	0.742022
F_20181016_1459_T0034_1_floc_3	605	0.666853	1.38009
F_20181016_1508_T0002_2_floc_3	684.75	0.304021	1.85166
F_20181016_1508_T0011_2_floc_3	379.5	0.122642	0.924758
F_20181016_1508_T0018_2_floc_3	440	0.0882429	0.783194
F_20181016_1508_T0023_1_floc_2	679.25	0.304778	2.07177
F_20181016_1508_T0024_1_floc_3	558.25	0.170979	1.20452
F_20181016_1508_T0034_2_floc_4	225.5	0.252751	0.107077
F_20181016_1513_T0003_1_floc_1	332.75	0.0372872	0.981286
F_20181016_1513_T0003_2_floc_2	415.25	0.00101937	2.37488
F_20181016_1513_T0018_2_floc_3	668.25	1	0.758712
F_20181016_1518_T0005_2_floc_1	464.75	0.023393	2.0619
F_20181016_1518_T0006_2_floc_3	514.25	0.466616	0.563185
F_20181016_1518_T0008_2_floc_1	140.25	0.025729	0.247614
F_20181016_1527_T0012_2_floc_2	291.5	0.0923905	1.12911
F_20181016_1527_T0022_1_floc_3	398.75	0.156208	1.03073
F_20181016_1527_T0028_2_floc_3	514.25	0.383992	1.47792
F_20181016_1532_T0018_1_floc_2	522.5	0.486846	1.48541
F_20181016_1537_T0028_1_floc_2	566.5	0.175299	1.23911
F_20181016_1546_T0022_2_floc_3	275	0.103641	1.26538
F_20181016_1551_T0017_1_floc_2	651.75	0.630138	0.866755
F_20181016_1556_T0026_1_floc_5	409.75	0.0635369	1.08167
F_20181016_1556_T0030_1_floc_3	321.75	0.163766	1.07304
F_20181016_1556_T0033_2_floc_3	374	0.282802	1.55238
F_20181016_1605_T0004_1_floc_5	396	0.0249633	2.50037
F_20181016_1605_T0005_2_floc_4	390.5	0.204747	1.29612
F_20181016_1605_T0006_1_floc_2	321.75	0.211773	0.495042
F_20181016_1605_T0007_1_floc_3	407	0.116589	1.09103
F_20181016_1605_T0009_2_floc_2	673.75	0.339478	1.63068
F_20181016_1605_T0014_1_floc_3	137.5	1	0.0659888
F_20181016_1605_T0014_2_floc_4	272.25	0.0632794	0.684634
F_20181016_1605_T0014_2_floc_5	74.25	1	0.0742374
F_20181016_1605_T0016_1_floc_7	82.5	1	0.0661388
F_20181016_1605_T0016_2_floc_3	668.25	0.065247	1.83535
F_20181016_1605_T0017_2_floc_3	484	0.078603	1.85294
F_20181016_1605_T0018_1_floc_2	591.25	0.282496	2.5117
F_20181016_1605_T0026_2_floc_2	478.5	0.0734185	0.849504
F_20181016_1605_T0031_2_floc_3	332.75	0.251735	1.25473
F_20181016_1610_T0009_1_floc_2	525.25	0.541926	0.890929
F_20181016_1610_T0025_1_floc_2	473	0.0475559	2.46192
F_20181016_1610_T0025_1_floc_3	74.25	0.97669	0.0495689
F_20181016_1610_T0033_2_floc_3	486.75	0.0622749	3.36866
F_20181016_1615_T0006_1_floc_2	431.75	0.235181	1.98851
F_20181016_1615_T0010_1_floc_4	35.75	1	0.0495406
F_20181016_1615_T0015_1_floc_4	60.5	1	0.124198
F_20181016_1624_T0005_1_floc_1	657.25	0.212736	3.15323
F_20181016_1624_T0006_1_floc_3	354.75	0.668895	0.173283
F_20181016_1624_T0019_1_floc_1	316.25	0.202763	1.78989
F_20181016_1629_T0015_2_floc_2	1133	0.308291	1.08937
F_20181016_1704_T0003_2_floc_1	519.75	0.266002	0.478795
F_20181016_1704_T0012_1_floc_1	858	0.316521	2.10601
F_20181016_1704_T0023_2_floc_1	486.75	0.0928865	1.42769
F_20181016_1704_T0033_1_floc_1	880	0.93996	0.833331
F_20181016_1704_T0034_1_floc_1	580.25	0.174212	2.43583
F_20181016_1709_T0012_1_floc_1	398.75	0.0601824	1.86503
F_20181016_1714_T0005_2_floc_1	379.5	0.0135189	2.60648
F_20181016_1714_T0034_1_floc_1	519.75	0.108888	1.31225
F_20181016_1723_T0025_2_floc_4	728.75	0.638469	1.26545
F_20181016_1728_T0010_2_floc_1	533.5	0.092645	1.36117
F_20181016_1728_T0027_2_floc_2	803	0.694576	1.46912
F_20181016_1728_T0032_2_floc_2	346.5	0.0110479	1.06235
F_20181016_1733_T0005_1_floc_4	420.75	0.374867	1.76344
F_20181016_1733_T0009_2_floc_5	374	0.066213	1.4573
F_20181016_1733_T0023_1_floc_3	211.75	0.977178	0.115601
F_20181016_1733_T0025_1_floc_6	852.5	0.359417	1.81106
F_20181016_1733_T0035_1_floc_2	341	0.0742697	1.04061
F_20181016_1742_T0006_1_floc_5	580.25	0.978805	1.41123
F_20181016_1742_T0008_2_floc_8	979	0.712959	2.28471
F_20181016_1742_T0013_1_floc_4	379.5	0.0321363	1.70781
F_20181016_1747_T0022_1_floc_4	420.75	0.322053	1.47711
F_20181016_1801_T0010_2_floc_7	379.5	0.0219409	1.55105
F_20181016_1801_T0019_1_floc_5	574.75	0.0328804	1.56762
F_20181016_1806_T0004_1_floc_5	1457.5	0.802831	4.12934
F_20181016_1806_T0011_2_floc_5	231	0.203228	0.964502
F_20181016_1806_T0015_1_floc_8	291.5	0.146143	0.478244
F_20181016_1806_T0017_1_floc_3	398.75	0.167939	0.857628
F_20181016_1806_T0017_1_floc_4	57.75	1	0.156682
F_20181016_1811_T0013_2_floc_6	429	0.167104	1.17276
F_20181016_1830_T0017_1_floc_9	583	0.0327706	2.83834
F_20181016_1830_T0029_1_floc_6	420.75	1	0.272085
F_20181016_1830_T0031_1_floc_7	668.25	0.318757	3.85179
F_20181016_1830_T0033_2_floc_6	332.75	0.16659	1.81517
F_20181016_1830_T0034_2_floc_5	596.75	0.232416	1.65629
F_20181016_1830_T0035_1_floc_4	316.25	0.110138	0.981657
F_20181016_1858_T0007_2_floc_3	357.5	0.0751093	2.88064
F_20181016_1858_T0012_2_floc_3	649	0.426036	0.957452
F_20181016_1858_T0017_1_floc_1	346.5	1	0.610318
F_20181016_1858_T0026_1_floc_2	101.75	0.978947	0.173308
F_20181016_1858_T0028_1_floc_3	500.5	0.0702946	0.857944
F_20181016_1858_T0030_1_floc_4	486.75	0.998651	0.643866
F_20181016_1903_T0031_2_floc_3	555.5	0.0200305	1.74348
F_20181016_1908_T0007_1_floc_4	673.75	0.158829	1.22935
F_20181016_1908_T0012_1_floc_3	525.25	0.196235	2.1216
F_20181016_1908_T0014_2_floc_3	536.25	0.0729337	1.95418
F_20181016_1908_T0017_1_floc_5	563.75	0.0412875	1.71678
F_20181016_1908_T0020_1_floc_2	434.5	0.0435461	1.39475
F_20181016_1908_T0027_1_floc_5	770	0.819436	1.07426
F_20181016_1908_T0027_2_floc_3	572	0.0278302	1.8593
F_20181016_1918_T0007_1_floc_3	596.75	0.0340443	3.03703
F_20181016_1918_T0014_1_floc_2	492.25	0.0890551	2.27858
F_20181016_1918_T0027_1_floc_2	203.5	0.955605	0.107571
F_20181016_1923_T0004_2_floc_12	140.25	1	0.19041
F_20181016_1923_T0010_1_floc_22	242	0.0932432	1.37042
F_20181016_1923_T0010_2_floc_22	346.5	0.128145	1.07322
F_20181016_1923_T0017_2_floc_3	1237.5	0.843695	0.957667
F_20181016_1923_T0020_2_floc_10	418	0.224903	2.2877
F_20181016_1928_T0005_1_floc_2	385	0.093687	0.420323
F_20181016_1928_T0026_1_floc_4	566.5	0.310626	0.849636
F_20181016_1937_T0003_1_floc_8	726	0.994107	0.388223
F_20181016_1937_T0006_2_floc_10	794.75	0.706143	0.824185
F_20181016_1937_T0026_2_floc_6	376.75	0.946626	0.222676
F_20181016_1942_T0011_1_floc_4	420.75	0.136439	0.528224
F_20181016_1942_T0018_1_floc_5	874.5	0.348245	2.3258
F_20181016_1942_T0021_1_floc_2	1471.25	0.629579	1.23011
F_20181016_1947_T0003_1_floc_4	767.25	0.0738477	2.12919
F_20181016_1956_T0005_1_floc_3	55	1	0.0824885
F_20181016_1956_T0008_1_floc_4	269.5	1	0.222478
F_20181016_1956_T0021_2_floc_5	948.75	0.36069	1.96433
F_20181016_1956_T0035_2_floc_7	195.25	0.0204162	0.957354
F_20181016_2001_T0009_1_floc_5	288.75	0.969616	0.345832
F_20181016_2001_T0011_2_floc_2	841.5	0.570609	3.04513
F_20181016_2001_T0014_1_floc_4	165	1	0.263668
F_20181016_2001_T0022_1_floc_3	503.25	0.0740679	0.966065
F_20181016_2006_T0009_1_floc_2	354.75	0.325288	1.03171
F_20181016_2006_T0023_2_floc_2	115.5	0.0463277	1.55242
F_20181016_2006_T0028_1_floc_2	376.75	0.0177452	1.23792
F_20181016_2015_T0019_1_floc_4	374	0.993768	0.717256
F_20181016_2020_T0023_2_floc_4	484	0.0813895	1.73271
F_20181016_2025_T0006_1_floc_1	396	0.0468803	1.9305
F_20181016_2025_T0009_2_floc_1	937.75	0.0806522	3.74614
F_20181016_2025_T0013_1_floc_1	693	0.792859	1.37692
F_20181016_2025_T0014_2_floc_1	602.25	0.492546	1.36957
F_20181016_2025_T0014_2_floc_2	547.25	0.206407	1.74909
F_20181016_2025_T0025_1_floc_1	239.25	0.469171	0.644597
F_20181016_2025_T0026_1_floc_1	332.75	0.289889	0.536308
F_20181016_2025_T0031_2_floc_1	783.75	0.407778	1.61728
F_20181016_2034_T0006_1_floc_1	236.5	0.186839	0.727148
F_20181016_2034_T0009_2_floc_3	396	0.916709	0.699582
F_20181016_2034_T0010_1_floc_2	426.25	0.916356	0.932346
F_20181016_2034_T0013_1_floc_2	558.25	0.0470438	2.24262
F_20181016_2034_T0017_2_floc_2	935	0.979992	0.288592
F_20181016_2034_T0017_2_floc_3	398.75	0.0505379	1.80576
F_20181016_2034_T0022_2_floc_2	599.5	0.202764	2.26319
F_20181016_2034_T0025_1_floc_2	412.5	0.246299	0.931999
F_20181016_2034_T0034_2_floc_2	613.25	0.58117	1.13039
F_20181016_2039_T0005_1_floc_2	607.75	0.0264249	1.79995
F_20181016_2039_T0005_2_floc_1	588.5	0.333796	1.29629
F_20181016_2039_T0006_2_floc_1	676.5	0.154956	2.73675
F_20181016_2044_T0009_2_floc_2	706.75	0.374567	2.60255
F_20181016_2044_T0013_2_floc_1	665.5	0.269357	2.69879
F_20181016_2044_T0030_2_floc_2	583	0.318376	0.924328
F_20181016_2053_T0005_2_floc_6	508.75	0.00381453	2.60471
F_20181016_2053_T0022_1_floc_3	805.75	0.620425	1.81807
F_20181016_2058_T0018_2_floc_4	855.25	0.503567	1.8315
F_20181016_2103_T0021_2_floc_4	467.5	0.997739	0.717942
F_20181016_2103_T0034_2_floc_3	481.25	0.53641	0.741045
F_20181016_2112_T0015_1_floc_4	775.5	0.332489	1.43536
F_20181016_2112_T0017_1_floc_3	448.25	0.0816175	1.1882
F_20181016_2112_T0024_2_floc_2	855.25	0.19755	2.38626
F_20181016_2122_T0004_2_floc_3	503.25	0.0396489	0.923259
F_20181016_2122_T0008_1_floc_5	291.5	0.996277	0.263745
F_20181016_2122_T0016_2_floc_3	360.25	0.118082	2.08496
F_20181016_2131_T0007_1_floc_2	745.25	0.492119	0.965358
F_20181016_2131_T0019_1_floc_2	761.75	0.0876843	2.221
F_20181016_2131_T0022_2_floc_1	577.5	0.822178	1.15543
F_20181016_2131_T0029_2_floc_2	473	0.427452	0.916226
F_20181017_0953_T0003_2_floc_1	550	0.0867655	2.11238
F_20181017_0953_T0017_1_floc_2	148.5	0.0453608	0.535265
F_20181017_0953_T0020_2_floc_1	514.25	0.276929	1.49411
F_20181017_0953_T0027_1_floc_1	338.25	0.0628366	1.12264
F_20181017_0958_T0008_2_floc_2	363	0.998702	0.543541
F_20181017_0958_T0013_2_floc_1	830.5	0.609835	1.39524
F_20181017_0958_T0018_1_floc_3	376.75	0.369219	1.06291
F_20181017_0958_T0019_2_floc_1	316.25	0.0659844	1.3192
F_20181017_0958_T0021_2_floc_1	726	0.320735	1.68423
F_20181017_1003_T0005_1_floc_1	426.25	0.10307	2.68787
F_20181017_1003_T0006_2_floc_1	528	0.0883771	2.82915
F_20181017_1003_T0014_2_floc_3	654.5	0.356857	1.54221
F_20181017_1003_T0017_2_floc_2	1113.75	0.879658	0.77482
F_20181017_1012_T0006_1_floc_2	165	0.00510856	0.41281
F_20181017_1012_T0007_1_floc_4	376.75	0.140257	0.923934
F_20181017_1017_T0007_1_floc_1	330	0.0329416	0.751885
F_20181017_1017_T0009_1_floc_1	616	0.084953	1.68584
F_20181017_1017_T0020_1_floc_2	376.75	0.494797	1.46115
F_20181017_1022_T0003_2_floc_1	220	0.115747	0.552742
F_20181017_1022_T0011_1_floc_2	717.75	0.0334213	1.62336
F_20181017_1031_T0006_2_floc_1	453.75	0.0712107	1.81743
F_20181017_1031_T0014_1_floc_1	341	0.0332737	0.865622
F_20181017_1031_T0021_1_floc_2	385	0.0782007	1.37002
F_20181017_1031_T0021_1_floc_3	305.25	0.0118325	1.38653
F_20181017_1036_T0015_1_floc_3	291.5	0.069572	0.759265
F_20181017_1041_T0005_1_floc_1	217.25	0.0774054	1.44298
F_20181017_1041_T0005_1_floc_2	635.25	0.51574	1.2286
F_20181017_1041_T0033_2_floc_2	442.75	0.0575646	0.519751
F_20181017_1041_T0034_1_floc_3	387.75	0.1149	0.437351
F_20181017_1041_T0034_2_floc_2	712.25	0.0624661	3.0367
F_20181017_1051_T0008_1_floc_1	456.5	0.00790547	2.72287
F_20181017_1051_T0012_2_floc_1	401.5	0.844462	0.297103
F_20181017_1051_T0013_1_floc_1	412.5	0.0767021	1.7829
F_20181017_1051_T0013_2_floc_3	429	0.870172	0.91621
F_20181017_1051_T0031_1_floc_2	305.25	0.132282	0.915575
F_20181017_1056_T0011_1_floc_1	429	0.773786	0.569162
F_20181017_1056_T0014_2_floc_1	585.75	0.120474	2.9871
F_20181017_1101_T0004_1_floc_1	525.25	1	0.206779
F_20181017_1101_T0006_1_floc_1	453.75	0.0765376	2.21159
F_20181017_1101_T0016_2_floc_1	594	0.0676387	2.63967
F_20181017_1101_T0036_2_floc_2	563.75	0.0382255	2.12903
F_20181017_1110_T0004_1_floc_1	632.5	0.0973303	2.24253
F_20181017_1110_T0022_2_floc_2	165	0.062751	0.322338
F_20181017_1110_T0027_1_floc_2	382.25	0.0204825	2.27876
F_20181017_1115_T0002_2_floc_1	574.75	0.0257167	2.84623
F_20181017_1115_T0003_1_floc_1	376.75	0.0532107	2.84024
F_20181017_1115_T0008_1_floc_1	1036.75	0.0648368	3.4615
F_20181017_1115_T0016_1_floc_1	470.25	0.442611	0.461769
F_20181017_1115_T0035_2_floc_3	731.5	0.98052	1.58529
F_20181017_1115_T0040_1_floc_1	594	0.185607	1.22126
F_20181017_1120_T0004_2_floc_2	522.5	0.0812229	1.16366
F_20181017_1120_T0014_1_floc_1	363	0.0897522	1.46122
F_20181017_1120_T0017_1_floc_1	324.5	0.0684019	0.701413
F_20181017_1129_T0003_2_floc_1	800.25	0.563331	1.1888
F_20181017_1129_T0007_1_floc_1	396	0.0767621	0.940605
F_20181017_1129_T0014_1_floc_2	1122	0.475746	1.65044
F_20181017_1134_T0010_1_floc_1	319	0.0293034	0.668535
F_20181017_1134_T0015_1_floc_1	591.25	0.182594	2.14514
F_20181017_1134_T0019_1_floc_1	313.5	0.137347	1.17886
F_20181017_1139_T0007_2_floc_3	429	0.122551	2.63984
F_20181017_1139_T0026_2_floc_4	288.75	0.0581921	2.29507
F_20181017_1344_T0003_2_floc_4	371.25	0.0682312	1.01437
F_20181017_1344_T0017_1_floc_3	442.75	0.100076	1.31136
F_20181017_1344_T0021_2_floc_7	308	0.199122	1.15545
F_20181017_1344_T0026_2_floc_4	541.75	0.678146	0.823457
F_20181017_1344_T0032_2_floc_6	316.25	0.185679	1.31176
F_20181017_1349_T0003_1_floc_3	929.5	0.716022	0.577559
F_20181017_1358_T0001_1_floc_4	536.25	0.569436	0.602462
F_20181017_1358_T0013_2_floc_3	772.75	0.495557	2.99333
F_20181017_1358_T0015_2_floc_3	558.25	0.217493	1.42128
F_20181017_1358_T0040_2_floc_5	387.75	0.992182	0.165021
F_20181017_1408_T0004_1_floc_4	588.5	0.0152841	1.72323
F_20181017_1408_T0032_1_floc_5	781	0.691674	0.965636
F_20181017_1427_T0005_1_floc_1	698.5	0.186736	1.60786
F_20181017_1427_T0021_2_floc_1	712.25	0.355211	1.09724
F_20181017_1427_T0029_1_floc_1	915.75	0.299026	2.44836
F_20181017_1436_T0002_2_floc_2	382.25	0.0122382	0.23927
F_20181017_1436_T0003_2_floc_1	445.5	0.0167509	2.13095
F_20181017_1436_T0007_1_floc_12	561	0.0830759	4.43841
F_20181017_1436_T0010_1_floc_3	354.75	0.00876843	1.36902
F_20181017_1436_T0012_1_floc_1	478.5	0.0723052	1.13884
F_20181017_1441_T0013_2_floc_1	657.25	0.0621757	0.956895
F_20181017_1441_T0023_1_floc_1	354.75	0.336984	0.453892
F_20181017_1446_T0005_2_floc_1	429	0.0600798	2.04682
F_20181017_1455_T0019_1_floc_3	305.25	0.0408462	1.50161
F_20181017_1500_T0014_2_floc_1	354.75	0.0766367	0.809234
F_20181017_1500_T0016_2_floc_1	349.25	1	1.01522
F_20181017_1500_T0017_1_floc_1	514.25	0.582176	1.03984
F_20181017_1514_T0006_1_floc_2	297	0.30043	0.733839
F_20181017_1514_T0008_1_floc_1	649	0.022783	4.27939
F_20181017_1514_T0012_1_floc_2	789.25	0.990405	1.54445
F_20181017_1514_T0026_2_floc_1	605	0.126154	0.867013
F_20181017_1514_T0028_1_floc_2	338.25	0.940387	0.338345
F_20181017_1514_T0035_1_floc_1	506	0.534558	0.735029
F_20181017_1519_T0007_1_floc_3	508.75	0.506119	1.17186
F_20181017_1524_T0006_2_floc_2	363	1	0.627477
F_20181017_1524_T0010_1_floc_3	558.25	0.392846	1.55199
F_20181017_1533_T0039_1_floc_2	445.5	1	0.915814
F_20181017_1538_T0023_1_floc_1	484	0.043023	1.18858
F_20181017_1538_T0023_2_floc_2	319	0.317222	0.330162
F_20181017_1552_T0011_1_floc_1	462	0.0609756	2.2212
F_20181017_1557_T0005_2_floc_2	385	0.0919915	1.00672
F_20181017_1602_T0004_2_floc_1	627	0.03936	2.87103
F_20181017_1602_T0007_1_floc_4	206.25	0.0264491	1.73241
F_20181017_1602_T0007_2_floc_1	673.75	0.33676	2.80486
F_20181017_1602_T0010_1_floc_2	349.25	0.141349	0.478663
F_20181017_1602_T0019_1_floc_1	371.25	0.115894	0.87527
F_20181017_1611_T0005_1_floc_11	363	0.769014	0.594273
F_20181017_1611_T0033_1_floc_6	651.75	0.758987	0.693069
F_20181017_1611_T0034_2_floc_8	580.25	0.627517	0.478663
F_20181017_1616_T0006_1_floc_13	431.75	0.026015	1.14638
F_20181017_1616_T0020_1_floc_3	555.5	0.185806	2.35269
F_20181017_1630_T0004_2_floc_4	737	0.0441373	1.70156
F_20181017_1630_T0009_2_floc_2	607.75	0.418278	1.53511
F_20181017_1630_T0024_2_floc_9	269.5	0.0342908	0.841761
F_20181017_1635_T0021_2_floc_6	272.25	0.137184	0.363015
F_20181017_1635_T0035_2_floc_2	415.25	0.511439	0.858292
F_20181017_1640_T0005_1_floc_5	423.5	0.0205761	1.13872
F_20181017_1640_T0005_2_floc_4	690.25	0.165453	1.78234
F_20181017_1649_T0006_2_floc_2	869	0.0590996	3.06793
F_20181017_1649_T0017_1_floc_5	745.25	0.636102	0.626781
F_20181017_1654_T0019_1_floc_6	253	0.074834	1.03979
F_20181017_1659_T0010_1_floc_3	464.75	0.315434	2.44375
F_20181017_1659_T0026_2_floc_4	1009.25	0.804734	1.10558
F_20181017_1659_T0034_2_floc_2	552.75	0.299013	0.486667
F_20181017_1659_T0035_1_floc_2	368.5	0.0820412	0.692301
F_20181017_1708_T0014_1_floc_3	349.25	0.0473503	1.858
F_20181017_1708_T0014_1_floc_5	489.5	0.0525868	1.86625
F_20181017_1708_T0020_2_floc_5	486.75	0.0775735	2.21774
F_20181017_1708_T0028_1_floc_4	412.5	0.0992533	0.729839
F_20181017_1713_T0005_1_floc_5	60.5	1	0.206104
F_20181017_1713_T0006_2_floc_1	495	0.0131912	2.7897
F_20181017_1713_T0014_1_floc_4	291.5	0.0696946	0.635218
F_20181017_1713_T0019_1_floc_2	580.25	0.901334	0.577835
F_20181017_1713_T0020_2_floc_3	470.25	0.143339	1.16347
F_20181017_1713_T0040_2_floc_2	1212.75	0.991909	0.908299
F_20181017_1718_T0005_1_floc_7	52.25	1	0.049551
F_20181017_1718_T0025_2_floc_5	420.75	0.104826	2.56616
F_20181017_1718_T0027_2_floc_4	607.75	0.927777	1.18766
F_20181017_1718_T0037_1_floc_5	440	0.0960459	0.791889
F_20181017_1727_T0008_2_floc_3	467.5	0.0432214	1.338
F_20181017_1732_T0011_1_floc_3	346.5	0.118493	0.42894
F_20181017_1737_T0003_2_floc_3	770	0.0583806	1.71239
F_20181017_1737_T0005_1_floc_1	324.5	0.0625077	1.41778
F_20181017_1737_T0017_1_floc_1	418	0.083427	2.30122
F_20181017_1737_T0033_1_floc_2	286	0.228773	0.12364
F_20181017_1737_T0037_2_floc_2	849.75	1	0.561258
F_20181017_1746_T0032_1_floc_2	470.25	0.0916025	1.83553
F_20181017_1746_T0035_1_floc_2	585.75	0.151939	1.02276
F_20181017_1746_T0035_1_floc_3	464.75	0.997962	0.95678
F_20181017_1751_T0006_1_floc_2	250.25	0.996837	0.428734
F_20181017_1751_T0013_1_floc_5	525.25	0.303217	2.5179
F_20181017_1751_T0018_2_floc_4	456.5	0.0850454	1.30383
F_20181017_1751_T0026_1_floc_5	346.5	0.339296	0.644822
F_20181017_1756_T0003_1_floc_2	162.25	0.991915	0.0742753
F_20181017_1756_T0003_2_floc_4	393.25	0.0365546	2.10447
F_20181017_1756_T0011_1_floc_2	338.25	0.716032	0.528053
F_20181017_1756_T0011_2_floc_1	558.25	0.0023629	2.52475
F_20181018_0929_T0003_1_floc_5	341	0.396823	0.667808
F_20181018_0929_T0005_1_floc_2	899.25	0.107582	3.61625
F_20181018_0929_T0006_2_floc_3	365.75	0.0502046	1.16365
F_20181018_0929_T0008_2_floc_2	530.75	0.232117	3.11761
F_20181018_0929_T0013_1_floc_2	759	0.393382	2.54905
F_20181018_0929_T0013_2_floc_11	341	0.0463108	0.932178
F_20181018_0934_T0005_1_floc_2	85.25	0.933333	0.0742187
F_20181018_0948_T0004_2_floc_1	442.75	0.998242	0.0907528
F_20181018_0948_T0011_1_floc_1	528	0.000102218	2.50714
F_20181018_0948_T0018_2_floc_1	225.5	0.164561	0.198242
F_20181018_0948_T0021_2_floc_4	585.75	0.484035	2.77271
F_20181018_0948_T0040_1_floc_5	126.5	0.978096	0.123326
F_20181018_0953_T0004_1_floc_2	775.5	0.726208	2.49643
F_20181018_0953_T0010_1_floc_3	572	0.0323956	3.24856
F_20181018_0953_T0015_1_floc_5	632.5	0.147213	1.66012
F_20181018_0953_T0019_2_floc_3	1001	0.889163	0.420932
F_20181018_0953_T0030_1_floc_4	519.75	0.958378	0.792376
F_20181018_0953_T0032_1_floc_4	624.25	0.377848	1.31196
F_20181018_0958_T0007_2_floc_3	558.25	0.0647363	1.37772
F_20181018_0958_T0008_1_floc_5	429	0.13705	0.850159
F_20181018_0958_T0008_2_floc_3	596.75	0.0243152	1.78286
F_20181018_0958_T0019_2_floc_4	536.25	0.249642	1.99803
F_20181018_0958_T0022_2_floc_3	651.75	0.415124	1.88758
F_20181018_0958_T0037_1_floc_2	907.5	1	0.743045
F_20181018_1007_T0006_2_floc_3	486.75	0.0494706	2.04497
F_20181018_1007_T0007_2_floc_3	385	0.0847979	0.872572
F_20181018_1007_T0012_1_floc_3	327.25	0.041292	1.60204
F_20181018_1007_T0019_1_floc_4	110	1	0.280353
F_20181018_1007_T0037_1_floc_6	272.25	0.400039	0.495463
F_20181018_1017_T0016_2_floc_6	539	0.996372	0.36343
F_20181018_1020_T0006_1_floc_7	418	0.060868	1.87148
F_20181018_1023_T0015_1_floc_2	385	0.0491176	1.07304
F_20181018_1023_T0015_2_floc_1	104.5	0.946188	0.247624
F_20181018_1026_T0009_2_floc_1	569.25	0.437993	2.34443
F_20181018_1026_T0016_2_floc_5	434.5	0.121772	1.74156
F_20181018_1026_T0019_2_floc_5	401.5	0.385448	0.578326
F_20181018_1029_T0005_2_floc_1	473	0.879173	0.181584
F_20181018_1029_T0007_2_floc_1	561	0.166667	1.30352
F_20181018_1036_T0005_1_floc_2	470.25	0.0119666	2.4071
F_20181018_1036_T0011_2_floc_5	943.25	0.386745	1.64184
F_20181018_1039_T0010_2_floc_6	360.25	0.0936251	0.709388
F_20181018_1039_T0011_1_floc_3	346.5	0.0660813	1.71628
F_20181018_1039_T0020_1_floc_2	286	0.0602322	0.673659
F_20181018_1042_T0006_2_floc_2	374	0.272221	1.23842
F_20181018_1042_T0007_2_floc_5	712.25	0.244057	3.21518
F_20181018_1042_T0007_2_floc_7	308	0.0438269	3.11625
F_20181018_1042_T0010_1_floc_6	368.5	0.134867	1.21251
F_20181018_1042_T0013_1_floc_3	349.25	0.0016218	1.63787
F_20181018_1045_T0006_1_floc_2	459.25	0.0540893	1.60066
F_20181018_1045_T0013_1_floc_3	511.5	0.110249	1.95667
F_20181018_1045_T0015_1_floc_4	324.5	0.292539	1.79613
F_20181018_1048_T0008_1_floc_1	561	0.0359629	3.00359
F_20181018_1048_T0010_2_floc_1	363	0.0132174	2.58632
F_20181018_1055_T0017_1_floc_3	407	0.168917	0.900753
F_20181018_1058_T0005_1_floc_1	258.5	0.090363	0.214449
F_20181018_1101_T0007_2_floc_2	231	0.0248735	1.0321
F_20181018_1101_T0012_1_floc_2	382.25	0.925335	0.420859
F_20181018_1101_T0013_1_floc_1	489.5	0.0545227	2.47741
F_20181018_1101_T0013_1_floc_2	321.75	0.958974	0.54503
F_20181018_1104_T0005_1_floc_2	236.5	0.0977359	1.14738
F_20181018_1104_T0015_1_floc_2	308	0.0415234	0.90776
F_20181018_1104_T0016_2_floc_2	519.75	0.700271	1.57478
F_20181018_1104_T0018_1_floc_2	558.25	0.536903	0.990236
F_20181018_1104_T0020_1_floc_1	415.25	0.145599	1.09761
F_20181018_1107_T0006_2_floc_2	393.25	0.0771088	0.732874
F_20181018_1114_T0004_2_floc_2	940.5	0.525809	1.98121
F_20181018_1114_T0008_1_floc_4	346.5	0.049946	1.98007
F_20181018_1114_T0008_2_floc_6	266.75	0.0660101	1.10554
F_20181018_1114_T0013_2_floc_4	783.75	0.511152	0.841513
F_20181018_1114_T0016_2_floc_1	481.25	0.0462501	1.98636
F_20181018_1117_T0003_2_floc_2	533.5	0.179137	1.49262
F_20181018_1120_T0006_2_floc_1	297	0.991841	0.1732
F_20181018_1120_T0018_1_floc_4	253	0.0669039	0.800738
F_20181018_1123_T0003_1_floc_1	657.25	0.633927	0.420662
F_20181018_1123_T0003_1_floc_2	591.25	0.449183	0.346428
F_20181018_1123_T0006_2_floc_2	484	0.0358418	2.12142
F_20181018_1139_T0002_2_floc_1	346.5	0.064107	1.45163
F_20181018_1139_T0005_2_floc_3	448.25	0.244004	0.59422
F_20181018_1139_T0015_1_floc_4	514.25	0.120518	1.15503
F_20181018_1139_T0016_2_floc_2	382.25	0.854788	0.265045
F_20181018_1139_T0018_1_floc_3	321.75	0.0754404	0.445448
F_20181018_1139_T0027_2_floc_6	332.75	0.0243442	0.734143
F_20181018_1139_T0028_1_floc_5	335.5	0.0419142	0.940413
F_20181018_1143_T0007_2_floc_5	396	0.0855499	1.67411
F_20181018_1143_T0013_1_floc_6	310.75	0.683657	0.874511
F_20181018_1143_T0014_1_floc_8	264	0.0306834	0.660276
F_20181018_1143_T0015_1_floc_4	418	0.0473074	1.71698
F_20181018_1145_T0006_1_floc_2	247.5	0.0300349	1.30367
F_20181018_1145_T0012_2_floc_2	330	0.0819152	0.700232
F_20181018_1145_T0019_2_floc_1	272.25	0.997487	0.198151
F_20181018_1148_T0009_1_floc_7	539	0.165196	2.10195
F_20181018_1148_T0010_1_floc_7	255.75	0.0338175	1.03181
F_20181018_1148_T0019_2_floc_2	962.5	0.474716	2.05514
F_20181018_1151_T0007_1_floc_2	294.25	0.0160481	1.9061
F_20181018_1151_T0010_1_floc_2	445.5	0.0919084	1.87282
F_20181018_1151_T0015_2_floc_3	497.75	0.788173	1.18007
F_20181018_1201_T0018_1_floc_1	396	1	0.627157
F_20181018_1204_T0001_2_floc_1	321.75	0.113857	0.396694
F_20181018_1204_T0010_1_floc_2	572	0.614533	0.849975
F_20181018_1204_T0012_1_floc_2	602.25	0.106581	2.04649
F_20181018_1207_T0004_2_floc_1	566.5	0.4156	1.2542
F_20181018_1210_T0004_1_floc_1	517	0.15187	3.53974
F_20181018_1216_T0004_1_floc_1	495	0.0756491	3.23227
F_20181018_1216_T0019_1_floc_2	415.25	0.0536161	2.64823
F_20181018_1219_T0008_1_floc_1	189.75	0.098356	0.867435
F_20181018_1219_T0017_2_floc_1	599.5	0.0875871	3.92054
F_20181018_1219_T0017_2_floc_2	338.25	0.0153815	0.817123
F_20181018_1222_T0005_2_floc_2	286	0.0376123	1.42878
F_20181018_1222_T0012_1_floc_1	547.25	0.057099	1.44356
F_20181018_1225_T0001_1_floc_1	662.75	0.148953	0.983702
F_20181018_1225_T0008_1_floc_1	511.5	0.0602342	1.2808
F_20181018_1225_T0012_1_floc_2	52.25	1	0.0743199
F_20181018_1225_T0012_1_floc_7	519.75	0.989435	0.165155
F_20181018_1225_T0012_2_floc_1	434.5	0.126685	0.305537
F_20181018_1225_T0016_2_floc_10	382.25	0.0601877	1.13458
F_20181018_1225_T0018_2_floc_2	220	0.12516	0.593081
F_20181018_1225_T0020_1_floc_3	291.5	0.032491	1.77483
F_20181018_1228_T0008_1_floc_2	489.5	0.0290996	2.8212
F_20181018_1235_T0007_1_floc_3	503.25	0.424079	2.37638
F_20181018_1235_T0009_1_floc_2	451	0.0687919	1.75921
F_20181018_1235_T0013_1_floc_2	442.75	0.0708463	0.97292
F_20181018_1238_T0001_1_floc_1	327.25	0.0686075	0.667996
F_20181018_1238_T0001_2_floc_4	407	0.0878378	0.692737
F_20181018_1238_T0002_1_floc_1	610.5	0.454181	0.924828
F_20181018_1238_T0002_2_floc_2	121	0.991943	0.18992
F_20181018_1238_T0007_1_floc_3	286	0.0813781	0.608193
F_20181018_1238_T0009_1_floc_1	731.5	0.247436	2.43253
F_20181018_1238_T0017_2_floc_1	858	0.466693	0.709848
F_20181018_1241_T0003_2_floc_2	374	0.00346833	1.96446
F_20181018_1241_T0008_2_floc_1	418	0.0217704	1.84796
F_20181018_1241_T0008_2_floc_2	671	0.38717	1.17973
F_20181018_1241_T0013_2_floc_1	583	0.00686661	3.22474
F_20181018_1244_T0003_2_floc_6	759	0.333522	1.64967
F_20181018_1244_T0010_1_floc_2	310.75	0.181038	0.90789
F_20181018_1244_T0020_1_floc_4	343.75	0.990832	0.0907721
F_20181018_1247_T0005_1_floc_6	475.75	0.0217624	2.40879
F_20181018_1247_T0014_1_floc_3	261.25	0.0152431	1.59309
F_20181018_1247_T0014_1_floc_4	275	0.0461337	1.58484
F_20181018_1247_T0020_1_floc_4	156.75	0.081	0.1567
F_20181018_1254_T0007_1_floc_2	588.5	0.0383139	2.74851
F_20181018_1254_T0017_1_floc_1	453.75	0.113999	1.44229
F_20181018_1254_T0017_1_floc_2	294.25	0.246554	0.626367
F_20181018_1257_T0004_1_floc_5	222.75	0.0300202	1.06576
F_20181018_1257_T0006_1_floc_2	640.75	0.159358	3.0451
F_20181018_1257_T0008_1_floc_2	206.25	0.00657331	0.96552
F_20181018_1257_T0010_1_floc_1	313.5	0.0282044	1.97047
F_20181018_1300_T0007_1_floc_2	401.5	0.0684406	0.775019
F_20181018_1300_T0016_2_floc_2	371.25	0.0127896	2.22784
F_20181018_1303_T0006_2_floc_1	506	0.182535	1.38585
F_20181018_1303_T0011_2_floc_4	310.75	0.102031	1.5852
F_20181018_1303_T0020_1_floc_2	896.5	0.98911	0.709882
F_20181018_1306_T0003_1_floc_2	407	0.0804094	0.660106
F_20181018_1312_T0015_2_floc_2	902	0.490601	1.45259
F_20181018_1312_T0017_1_floc_1	343.75	0.119237	0.429429
F_20181018_1312_T0019_1_floc_1	365.75	0.128221	1.48537
F_20181018_1315_T0002_1_floc_1	217.25	0.155008	0.380588
F_20181018_1315_T0003_1_floc_1	255.75	0.166667	0.670732
F_20181018_1315_T0004_1_floc_1	385	0.476513	0.504587
F_20181018_1315_T0006_2_floc_1	500.5	0.0810427	1.78678
F_20181018_1315_T0011_1_floc_1	167.75	0.139589	0.263829
F_20181018_1318_T0005_2_floc_11	786.5	0.138462	2.04461
F_20181018_1318_T0007_1_floc_8	363	0.0253279	1.91643
F_20181018_1318_T0008_1_floc_11	569.25	0.0449036	2.01426
F_20181018_1318_T0012_1_floc_4	294.25	0.038198	1.68372
F_20181018_1321_T0005_1_floc_2	437.25	0.139393	1.11416
F_20181018_1321_T0007_1_floc_2	437.25	0.274878	1.49663
F_20181018_1321_T0011_1_floc_5	365.75	0.0409664	1.39623
F_20181018_1321_T0011_2_floc_4	409.75	0.0521834	1.40449
F_20181018_1321_T0012_2_floc_2	621.5	0.047254	3.19441
F_20181018_1324_T0006_2_floc_3	330	0.0862506	0.231106
F_20181018_1324_T0016_2_floc_3	272.25	0.032159	1.18844
F_20181018_1331_T0005_2_floc_3	420.75	0.0492537	1.27922
F_20181018_1331_T0007_1_floc_4	404.25	0.0613837	1.78405
F_20181018_1331_T0009_1_floc_4	308	0.988184	0.0823797
F_20181018_1331_T0010_1_floc_5	277.75	0.0153529	1.70823
F_20181018_1331_T0011_1_floc_2	1001	0.61158	1.06455
F_20181018_1331_T0015_1_floc_1	294.25	0.142305	1.43513
F_20181018_1334_T0006_2_floc_2	569.25	0.0895193	1.97521
F_20181018_1334_T0010_1_floc_3	654.5	0.333857	0.917135
F_20181018_1334_T0017_2_floc_2	442.75	0.0708864	1.5347
F_20181018_1334_T0017_2_floc_3	354.75	0.41083	1.60071
F_20181018_1334_T0018_1_floc_11	341	0.179452	0.923677
F_20181018_1337_T0011_1_floc_4	231	0.0265054	0.834911
F_20181018_1340_T0003_2_floc_4	434.5	0.156898	0.841079
F_20181018_1340_T0004_2_floc_4	360.25	0.0828749	0.839846
F_20181018_1340_T0015_1_floc_4	528	0.0793126	1.03219
F_20181018_1350_T0011_1_floc_1	332.75	0.251135	0.288848
F_20181018_1350_T0011_2_floc_2	577.5	0.090169	2.74818
F_20181018_1350_T0019_2_floc_2	539	0.107836	1.78303
F_20181018_1350_T0020_1_floc_2	352	0.0272646	1.20444
F_20181018_1353_T0004_1_floc_1	574.75	0.0671937	1.92631
F_20181018_1353_T0009_2_floc_5	239.25	0.0387097	0.66912
F_20181018_1353_T0010_1_floc_3	258.5	0.115034	0.511735
F_20181018_1353_T0017_2_floc_1	324.5	0.0495171	1.04892
F_20181018_1356_T0006_2_floc_3	753.5	0.549932	1.54855
F_20181018_1356_T0010_2_floc_1	154	0.914024	0.214547
F_20181018_1356_T0016_2_floc_3	280.5	0.0439276	2.13741
F_20181018_1359_T0004_1_floc_2	415.25	0.0774716	1.64344
F_20181018_1359_T0008_1_floc_5	522.5	0.0306542	3.10604
F_20181018_1359_T0008_2_floc_4	503.25	0.0502688	2.01562
F_20181018_1402_T0015_1_floc_3	481.25	0.0894237	1.46268
F_20181018_1402_T0019_2_floc_3	415.25	0.0438277	1.42355
F_20181018_1408_T0004_2_floc_1	209	0.0196469	0.868421
F_20181018_1408_T0007_2_floc_3	662.75	0.0397066	1.31437
F_20181018_1408_T0014_1_floc_4	522.5	0.409865	1.64375
F_20181018_1418_T0008_1_floc_1	459.25	0.114055	0.577592
F_20181018_1418_T0018_2_floc_3	492.25	0.6667	0.758507
F_20181018_1421_T0016_2_floc_5	313.5	0.0175285	0.916006
F_20181018_1421_T0018_1_floc_2	737	0.881511	0.478979
F_20181018_1430_T0006_1_floc_5	376.75	0.0490901	1.8314
F_20181018_1430_T0015_1_floc_2	385	0.515518	0.94893
F_20181018_1430_T0016_1_floc_3	357.5	0.0422679	0.709784
F_20181018_1433_T0005_2_floc_3	242	0.0140143	1.26181
F_20181018_1433_T0010_2_floc_3	552.75	0.254176	1.89797
F_20181018_1433_T0011_2_floc_3	528	0.0552463	3.27715
F_20181018_1436_T0014_1_floc_2	473	0.100868	2.1686
F_20181018_1439_T0005_2_floc_2	382.25	0.0321581	1.20469
F_20181018_1439_T0006_1_floc_5	506	0.439506	2.00555
F_20181018_1439_T0015_2_floc_1	313.5	0.0903314	0.801316
F_20181018_1439_T0016_1_floc_1	335.5	0.0778668	0.685497
F_20181018_1446_T0007_2_floc_2	415.25	0.0814596	0.866363
F_20181018_1446_T0008_1_floc_1	665.5	0.19591	2.55829
F_20181018_1446_T0008_2_floc_4	448.25	0.0473378	1.91459
F_20181018_1446_T0014_1_floc_3	495	0.0911016	3.51707
F_20181018_1449_T0005_1_floc_2	492.25	0.0511038	1.05687
F_20181018_1449_T0013_2_floc_2	365.75	0.0629642	0.848486
F_20181018_1452_T0008_1_floc_2	407	0.0865052	1.28755
F_20181018_1452_T0013_2_floc_1	569.25	0.253185	2.35099
F_20181018_1452_T0017_1_floc_4	580.25	0.180208	2.00464
F_20181018_1455_T0002_2_floc_1	242	0.00436817	0.239396
F_20181018_1455_T0006_1_floc_2	451	0.08759	1.65668
F_20181018_1455_T0009_1_floc_2	456.5	0.0616998	1.01503
F_20181018_1458_T0007_1_floc_1	613.25	0.11376	1.28871
F_20181018_1505_T0009_2_floc_2	217.25	0.0224179	0.651698
F_20181018_1505_T0010_1_floc_1	429	0.0743462	0.520114
F_20181018_1508_T0007_2_floc_4	393.25	0.120407	1.42679
F_20181018_1508_T0008_1_floc_2	687.5	0.0802382	2.36827
F_20181018_1508_T0012_2_floc_5	324.5	0.0777114	0.850805
F_20181018_1508_T0013_1_floc_8	379.5	0.0081343	1.09795
F_20181018_1511_T0005_1_floc_3	431.75	0.120372	1.4023
F_20181018_1511_T0011_2_floc_4	533.5	0.0653166	0.874535
F_20181018_1514_T0003_1_floc_3	159.5	0.0673759	0.198586
F_20181018_1514_T0003_1_floc_4	497.75	0.0503218	3.60764
F_20181018_1517_T0002_1_floc_8	299.75	0.998054	0.156907
F_20181018_1517_T0002_2_floc_5	434.5	0.0576078	0.924925
F_20181018_1517_T0007_2_floc_1	492.25	0.0811067	1.58454
F_20181018_1517_T0017_1_floc_3	250.25	0.0211653	0.651972
F_20181018_1523_T0008_2_floc_1	409.75	0.106157	0.800883
F_20181018_1523_T0012_2_floc_2	418	0.448298	0.899718
F_20181018_1523_T0013_1_floc_2	709.5	0.474543	0.94147
F_20181018_1526_T0005_2_floc_4	280.5	0.0646346	0.882997
F_20181018_1529_T0004_1_floc_2	522.5	0.106485	1.92285
F_20181018_1529_T0011_2_floc_2	338.25	0.104843	0.742931
F_20181018_1529_T0011_2_floc_3	253	0.0425733	0.404485
F_20181018_1529_T0012_1_floc_2	269.5	0.0942922	0.387498
F_20181018_1532_T0005_2_floc_4	764.5	0.664437	1.65528
F_20181018_1535_T0010_1_floc_1	539	0.154516	1.87967
F_20181018_1535_T0011_2_floc_2	459.25	0.00911577	1.80008
F_20181018_1535_T0012_2_floc_3	277.75	0.0772317	2.82111
F_20181018_1535_T0014_1_floc_2	275	1	0.37122
F_20181018_1542_T0007_1_floc_1	385	0.0864172	0.989743
F_20181018_1542_T0008_2_floc_3	550	0.263236	1.15422
F_20181018_1542_T0013_2_floc_2	178.75	0.0189732	0.569375
F_20181018_1545_T0003_2_floc_1	167.75	0.10463	0.099001
F_20181018_1545_T0012_1_floc_1	239.25	0.0490824	0.990218
F_20181018_1545_T0019_1_floc_1	173.25	0.038715	0.288675
F_20181018_1548_T0004_2_floc_2	539	0.0938333	1.58454
F_20181018_1548_T0006_1_floc_2	943.25	0.171986	1.68428
F_20181018_1548_T0011_2_floc_3	464.75	0.210545	1.27021
F_20181018_1548_T0016_1_floc_2	668.25	0.890199	1.18808
F_20181018_1548_T0016_2_floc_7	431.75	0.578547	0.866311
F_20181018_1551_T0006_1_floc_2	316.25	0.123978	0.561258
F_20181018_1551_T0007_1_floc_4	407	0.11645	0.51988
F_20181018_1551_T0014_1_floc_2	882.75	0.571627	2.2773
F_20181018_1551_T0016_1_floc_2	492.25	0.1111	1.0912
F_20181018_1551_T0017_2_floc_2	880	0.0926195	2.10301
F_20181018_1551_T0018_2_floc_2	643.5	0.923855	0.644047
F_20181018_1554_T0007_1_floc_1	992.75	0.761318	0.660542
F_20181018_1554_T0009_1_floc_1	555.5	0.0510493	1.57704
F_20181018_1601_T0013_1_floc_2	764.5	0.999287	0.379561
F_20181018_1601_T0015_1_floc_3	349.25	0.810466	0.833408
F_20181018_1604_T0005_1_floc_2	195.25	0.026835	1.00714
F_20181018_1607_T0008_2_floc_1	409.75	0.122801	1.63283
F_20181018_1607_T0012_1_floc_4	519.75	0.116563	3.90428
F_20181018_1607_T0017_1_floc_1	316.25	0.0388516	1.63215
F_20181018_1610_T0020_2_floc_2	462	0.0231616	0.354839
F_20181018_1613_T0016_1_floc_3	343.75	0.0167011	0.930306
F_20181018_1613_T0017_1_floc_3	830.5	0.128212	4.17504
F_20181018_1613_T0019_2_floc_1	470.25	0.21534	1.85521
